# Supplementary material for: Secretome analysis revealed that cell wall remodeling and starch catabolism underlie the early stages of somatic embryogenesis in Pinus nigra
Source: Front Plant Sci. 2023 Aug 4;14:1225424. doi: 10.3389/fpls.2023.1225424 (PMC10436561; doi:10.3389/fpls.2023.1225424)
Supplement: Supplementary file 2 [file Table_1.xlsx]

## Sheet: Hárok2
Supplementary Table 1. Somatic embryo development in selected cell lines of Pinus nigra. The number of developing somatic embryos (s.e.) was calculated per 1g of fresh weight (n=5).
cell line	precotyledonary s.e.	standard error	cotyledonary s.e.	standard error
E483	111	16.23	0	0
E489	81	31.89	0	0
E490	72	15.89	0	0
E482	771	108.8	285	43.43
E486	761	170.87	248	48.75
E492	456	48.7	200	47.5
E494	1591	141.9	506	45.97
E456	752	121	199	25.46
E477	2354	320	690	108.74
