# Supplementary material for: Secretome analysis revealed that cell wall remodeling and starch catabolism underlie the early stages of somatic embryogenesis in Pinus nigra
Source: Front Plant Sci. 2023 Aug 4;14:1225424. doi: 10.3389/fpls.2023.1225424 (PMC10436561; doi:10.3389/fpls.2023.1225424)
Supplement: Supplementary file 3 [file Table_2.xlsx]

## Sheet: Table S1
Supplementary Table 2. All quantified putative proteins secreted into the media from pine suspension cultures. The table shows protein identifier, number of all matched peptides and sum of razor/unique peptides that were used for quantification, number of matched fragmentation ions, identification score, probability value from Student´s t-test, theoretical molecular mass of protein and proportion…
Protein ID	Peptides (razor + unique)	MS/MS count	Score	p-value	MW, kDa / Coverage, %	Intensity LFQ 489A	Intensity LFQ 489B	Intensity LFQ 490A	Intensity LFQ 490B	Intensity LFQ 492A	Intensity LFQ 492B	Intensity LFQ 494A	Intensity LFQ 494B
PITA_000007271	2 (2)	3	11.394	0.922056	13 / 20	22.8569	22.3988	21.7776	22.1999	21.2631	22.6631	22.506	22.636
PITA_000000597	3 (3)	66	97.932	0.00585377	22 / 19	24.9181	24.8762	23.4156	24.0457	26.6109	26.4228	25.6281	25.8011
PITA_000001259	7 (7)	41	183.05	0.329179	55 / 15	26.5908	25.7933	23.2634	21.4082	24.6348	23.2276	22.0796	21.1418
PITA_000001312	5 (5)	96	120.55	0.18113	48 / 14	26.8249	27.3911	27.6625	27.9301	27.0719	26.9257	26.1554	27.4647
PITA_000060316	4 (4)	18	31.042	0.753821	15 / 20	22.1795	21.2049	22.9651	25.5351	22.5099	22.0736	24.4128	21.4044
PITA_000001768	3 (2)	15	19.741	0.949055	61 / 7	22.5532	22.4784	22.8423	22.9769	23.0231	21.8738	20.7818	24.9336
PITA_000001835	4 (4)	72	35.222	0.548019	42 / 13	25.1248	25.4265	25.6186	25.9068	25.5025	25.4916	27.3844	25.0776
PITA_000001910	4 (4)	38	52.624	0.00894538	40 /13	25.3981	25.1886	25.7008	25.6101	23.5228	22.3246	19.9955	23.4384
PITA_000003299	16 (16)	199	252.53	0.362603	96 / 21	29.6768	28.9753	24.7686	25.7339	26.5034	24.1458	25.3572	27.5873
PITA_000003741	5 (5)	14	38.033	0.206431	13 /27	25.6059	25.0904	21.8168	22.849	22.7538	22.4039	21.1946	23.3072
PITA_000004649	16 (16)	299	323.31	0.684062	70 / 25	27.2789	27.6873	28.841	28.8334	28.1067	28.1211	28.2278	28.9498
PITA_000005691	9 (9)	134	273.71	0.472298	52 / 21	26.2627	26.2108	27.7125	27.3192	26.1524	25.944	26.9098	27.0634
PITA_000005693	5 (3)	26	21.199	0.0692497	64 / 7	24.8972	24.6429	26.7824	25.8346	24.8884	24.5242	23.9732	24.0807
PITA_000005806	1 (1)	23	19.851	0.00551103	26 / 5	26.8249	26.2011	24.9655	25.2371	24.0307	22.029	23.3811	21.5071
PITA_000006004	6 (6)	32	177.68	0.0582399	18 / 26	26.1138	26.8777	23.3546	22.0695	22.4729	21.9064	21.8126	21.4475
PITA_000006068	12 (12)	31	128.26	0.637354	123 / 16	26.0538	22.1127	21.1996	20.97	21.9951	22.5385	21.9811	21.4313
PITA_000006240	4 (4)	18	55.89	0.671123	43 /12	24.6177	23.5846	21.0175	21.4168	22.8648	22.6705	22.244	21.177
PITA_000006374	2 (2)	8	13.918	0.0526919	94 / 2	21.5799	21.0276	22.1402	22.0812	22.3214	22.1736	22.5862	23.4337
PITA_000006673	3 (3)	37	47.857	0.0040848	57 / 7	24.7463	24.8414	25.1292	25.153	24.307	23.091	22.6551	22.7961
PITA_000006675	2 (2)	21	112.69	0.0291646	15 / 14	25.0015	25.1383	25.4704	25.252	25.0168	23.1161	21.8879	21.161
PITA_000007354	8 (8)	207	201.96	0.0117511	40 / 10	28.0799	28.1794	27.8275	27.5001	28.2443	28.6988	28.8365	28.6316
PITA_000007363	4 (3)	20	19.007	0.468676	63 / 7	24.4413	24.0472	24.5991	23.8347	24.1914	25.017	23.3381	22.7481
PITA_000007365	5 (5)	82	99.181	0.972417	65 / 11	24.3889	25.1	28.1636	27.1493	24.0932	24.5598	28.0556	28.298
PITA_000007435	6 (1)	21	15.979	0.578345	70 / 11	24.5487	25.6391	20.5166	21.066	22.691	22.2869	21.4131	22.3353
PITA_000007436	7 (2)	13	26.212	0.25794	68 / 12	23.1999	24.2254	22.9382	23.5086	24.415	21.9936	22.6088	21.0317
PITA_000007437	7 (2)	9	17.043	0.986368	71 / 8	23.0516	22.2225	20.8919	22.1719	22.3158	21.4177	21.9412	22.7003
PITA_000007438	4 (3)	25	92.832	0.320351	46 / 14	23.7477	24.8126	22.535	23.745	24.8886	22.2655	20.9549	22.6545
PITA_000007634	2 (2)	70	205.07	0.018769	46 / 9	26.1531	26.9394	28.2166	27.8047	28.3768	28.7572	30.0185	30.1756
PITA_000007644	2 (2)	63	157.43	0.106162	24 / 10	27.7103	28.656	25.7708	24.9992	29.341	29.323	28.2154	27.5202
PITA_000007831	4 (4)	20	46.477	0.200623	49 / 12	24.9222	24.3149	22.0262	22.1228	22.3062	22.315	20.9321	22.9152
PITA_000008236	5 (5)	101	57.744	0.342191	34 / 18	27.1242	26.4697	26.5401	26.2777	26.0294	26.6499	26.428	26.3842
PITA_000008629	2 (2)	24	87.148	0.212216	52 / 7	22.9658	22.5806	24.1944	24.0522	22.227	21.5681	23.7383	22.8517
PITA_000008671	2 (2)	29	31.245	0.0607296	25 / 10	22.5741	23.2591	25.4864	25.0189	25.1368	25.2341	26.9425	27.037
PITA_000008816	4 (4)	38	30.219	0.0645669	75 / 6	24.9193	24.4401	24.94	25.0999	25.0721	23.2791	21.589	22.8032
PITA_000008828	3 (3)	20	32.92	0.032372	34 / 9	24.9149	24.9121	24.1089	21.7759	21.8902	21.3507	22.0063	22.048
PITA_000009008	6 (6)	48	66.502	0.917934	62 / 14	24.6267	24.623	26.0296	25.6677	25.1728	25.4766	25.2962	25.1597
PITA_000010214	4 (4)	25	57.769	0.438002	46 / 11	24.969	24.6262	21.4152	21.7425	23.6708	23.0771	21.397	20.7559
PITA_000010241	4 (4)	58	41.471	0.707985	32 / 12	23.9875	23.2959	23.5049	27.1366	23.3905	22.6916	27.0329	22.646
PITA_000010735	3 (3)	104	169.39	0.0401513	25 / 12	27.227	28.6459	27.8915	28.1776	29.3243	30.267	28.6721	28.68
PITA_000010885	2 (2)	3	12.128	0.516092	49 / 5	21.9456	22.3068	23.0551	22.6648	22.0834	21.852	22.6616	22.5352
PITA_000011058	3 (3)	148	323.31	0.737761	35 / 21	28.0586	28.8171	28.289	28.0099	29.8307	29.7478	25.9174	26.1304
PITA_000011153	3 (2)	50	67.216	0.653414	36 / 16	25.1677	25.4764	24.8097	24.603	26.7214	27.1442	22.4525	20.7211
PITA_000021812	2 (2)	7	11.525	0.0430753	24 / 8	22.6981	21.1635	21.5562	22.1909	23.9474	24.1344	22.6103	22.5132
PITA_000012241	2 (2)	2	11.222	0.0370887	46 / 7	21.9726	21.3893	21.2188	20.5854	23.4511	23.8433	21.4668	22.7538
PITA_000012641	6 (6)	58	84.287	0.00372279	73 / 6	26.8667	26.314	25.5342	25.6806	23.8683	24.0245	24.5561	24.8715
PITA_000013424	9 (9)	115	263.98	0.0628242	60 / 21	25.6221	25.8173	27.8196	27.4987	25.8122	25.0156	24.6113	25.594
PITA_000013496	3 (3)	16	42.248	0.74833	76 / 5	24.2659	23.9806	21.0593	21.8186	22.1641	23.0168	21.702	23.0845
PITA_000013654	7 (7)	12	44.41	0.260488	50 / 17	24.7705	23.3592	21.6847	21.5755	21.4407	21.5964	22.3452	22.0891
PITA_000013730	3 (3)	109	82.463	0.891724	28 / 18	25.4109	25.481	28.5358	27.8458	26.3012	26.3877	27.1169	26.9954
PITA_000031751	2 (2)	41	94.297	0.206871	28 / 17	25.2799	25.0125	25.8214	26.3732	25.4616	25.3463	24.2917	25.1182
PITA_000015233	5 (5)	16	61.533	0.251141	17 / 40	24.5324	25.252	21.1471	22.5289	22.3979	22.8281	21.0519	22.048
PITA_000015443	4 (4)	10	47.095	0.587447	37 / 12	24.0103	22.6193	21.6604	22.6502	22.3381	22.6778	21.9165	22.8096
PITA_000050411	2 (2)	8	12.575	0.336728	27 / 9	22.5277	22.5158	22.268	22.252	20.9547	23.1217	21.4314	22.0733
PITA_000015772	3 (3)	23	113.97	0.0386238	40 / 11	24.0468	24.469	21.8641	22.3874	24.2921	24.8855	25.3524	25.4622
PITA_000016546	3 (3)	32	59.995	0.133593	58 / 8	25.0794	25.2091	25.7711	26.1013	25.6857	25.3067	20.2719	20.6468
PITA_000016656	15 (4)	74	90.7	0.553606	122 / 28	26.0962	26.3089	27.3306	27.0307	27.0951	27.598	25.8793	27.409
PITA_000016657	16 (16)	345	323.31	0.494365	115 / 23	28.3254	28.5024	29.8683	29.2687	29.328	29.5564	28.4996	29.9488
PITA_000017488	2 (2)	9	13.783	0.424888	37 / 5	22.7596	22.3648	20.1512	21.7596	24.4576	24.1736	21.4802	20.7089
PITA_000017899	4 (4)	31	45.208	0.466769	35 / 13	24.528	24.4149	25.126	24.7118	24.6884	24.8395	24.0248	24.4947
PITA_000018053	3 (3)	11	38.821	0.936825	116 / 7	23.7454	23.5399	21.1584	21.4385	21.4607	22.9054	21.9764	23.276
PITA_000018356	6 (6)	15	51.87	0.270695	73 / 14	25.4723	24.3927	21.4456	22.5824	22.9008	21.9464	22.6248	21.8802
PITA_000018536	2 (2)	6	28.532	0.718349	30 / 8	22.1659	20.3614	24.4282	23.4598	22.3552	22.2575	23.6619	20.4845
PITA_000018943	3 (3)	84	95.965	0.14799	54 / 9	24.5727	25.0298	26.5069	26.0185	26.1237	25.7692	26.8012	26.8716
PITA_000019067	3 (3)	49	242.95	0.378506	56 / 9	24.9235	25.7238	24.9386	24.8308	24.7724	24.3849	26.9366	27.1783
PITA_000019465	10 (10)	461	323.31	0.0192257	58 / 29	30.6195	30.014	29.5185	29.7186	30.5683	30.6561	31.0783	31.0198
PITA_000020043	5 (5)	94	122.93	0.527883	43 / 13	26.0344	25.9838	27.5113	26.8055	26.0968	26.443	27.6412	27.5889
PITA_000020489	2 (2)	6	11.756	0.604461	83 / 2	22.32	21.3768	22.2208	21.457	22.1459	22.5341	22.1244	21.3401
PITA_000020490	12 (9)	145	210.11	0.0279054	80 / 21	27.0189	27.1964	27.3498	27.5072	25.5864	24.2731	25.406	27.0706
PITA_000020491	14 (14)	215	292.6	0.106114	83 / 26	27.762	27.7727	28.815	28.5166	27.3501	27.8975	27.2772	27.9255
PITA_000020648	3 (3)	19	85.008	0.309777	39 / 12	24.7264	24.4123	21.1509	21.5187	22.2984	21.7248	22.3123	21.1215
PITA_000020824	14 (14)	424	323.31	0.127281	127 /14	31.2217	31.2288	29.7503	29.6409	30.4238	29.7107	28.4729	28.8105
PITA_000021785	7 (7)	195	157.51	0.450189	70 / 12	26.737	26.652	27.4284	27.1982	26.6524	26.7508	27.8458	28.1135
PITA_000021788	4 (2)	15	28.373	0.0945759	70 / 9	22.3408	22.316	25.0115	24.674	20.6464	21.7107	23.1948	21.6641
PITA_000021840	4 (4)	38	164.94	0.237523	19 / 27	27.2524	26.9414	21.9779	21.5084	23.0677	21.5954	22.0587	22.6503
PITA_000021938	5 (5)	245	207.72	0.128658	33 / 16	27.9173	28.3081	29.6589	28.9854	28.9209	29.1075	30.6588	30.1893
PITA_000022045	7 (7)	72	91.678	0.0115845	57 / 12	26.1781	27.0922	25.8333	26.2356	25.2511	24.4332	22.4506	22.6085
PITA_000022081	6 (4)	109	199.24	0.962981	28 / 39	26.5696	27.0738	26.8247	26.8985	26.8448	27.0885	26.3115	27.1641
PITA_000022208	11 (6)	158	210.52	0.00406815	48 / 22	25.3721	25.5588	25.4643	25.3412	29.1148	29.3361	27.0245	27.2437
PITA_000022440	4 (4)	80	185.23	0.257148	50 / 12	26.3276	26.4396	27.5293	26.9384	26.6861	27.013	27.5496	27.955
PITA_000022441	4 (4)	10	27.924	0.182657	50 / 12	21.6271	21.5269	23.5225	23.3495	21.8912	21.42	21.7252	21.6936
PITA_000022442	2 (2)	54	17.043	0.797694	52 / 6	22.2081	22.8919	24.1935	23.4896	23.2942	21.6869	24.3376	24.2669
PITA_000022582	8 (7)	131	232.82	0.0311775	52 / 14	27.1214	27.3109	29.3514	28.7129	27.1785	26.3406	26.0459	26.2573
PITA_000023264	1 (1)	40	27.025	0.223818	45 / 4	22.128	22.3495	24.8044	23.782	23.8472	23.1012	25.4405	25.2654
PITA_000023309	7 (7)	80	141.55	0.309997	59 / 22	27.7969	27.4594	25.0072	24.6684	27.7429	26.3668	21.8119	20.3996
PITA_000023451	3 (3)	30	21.926	0.757131	91 / 3	24.4397	24.6902	24.1139	24.3052	25.4648	24.7643	22.6393	23.876
PITA_000023506	6 (6)	49	102.29	0.0179449	52 / 16	26.4004	25.9198	25.3493	24.9022	24.973	23.2628	22.2401	23.6606
PITA_000023687	5 (5)	43	40.956	0.000135744	53 / 14	25.4571	25.4756	25.6323	25.5448	26.9776	27.2353	26.4853	26.9871
PITA_000023770	9 (9)	58	167.45	0.0868973	33 / 33	28.1709	27.9438	23.3016	23.2075	24.0051	22.6629	22.374	21.4303
PITA_000023813	3 (3)	19	44.913	0.0926734	59 / 6	22.9147	21.8882	21.6156	21.1662	25.2759	25.1292	22.0713	22.4992
PITA_000024037	3 (1)	19	16.948	0.740152	34 / 10	23.7956	23.8738	22.5821	22.2237	24.0024	23.9266	22.1167	23.271
PITA_000024374	1 (1)	7	6.6405	0.76931	25 / 4	22.4815	22.4095	20.5556	20.422	20.2552	21.1165	22.4775	23.067
PITA_000024485	3 (3)	83	100.26	0.00829817	51 / 12	26.4429	26.3197	26.9015	26.8154	25.3223	24.9166	25.8221	26.0111
PITA_000024486	5 (5)	161	156.96	0.0183349	51 / 13	28.1674	27.974	28.7835	28.9638	27.4293	26.8165	27.6869	27.7979
PITA_000024691	2 (2)	32	28.266	0.36625	53 / 5	22.9396	22.2087	24.6722	24.1608	22.6898	24.5363	25.6673	24.3408
PITA_000025346	7 (7)	69	86.864	0.141042	103 / 10	27.8712	27.1516	25.1856	24.924	26.2992	25.3367	22.5886	23.192
PITA_000025493	7 (2)	8	13.894	0.750513	17 / 34	23.6976	22.6206	21.1381	21.1922	21.8553	21.9579	21.0204	22.8543
PITA_000027610	4 (4)	258	101.93	0.218184	20 / 16	30.5708	30.3549	31.2714	31.4267	30.7067	31.4272	31.9985	31.5506
PITA_000028541	7 (7)	182	162.49	0.00135838	32 / 23	29.1145	28.391	27.4912	27.5376	30.5341	30.5376	30.0805	30.9519
PITA_000028950	6 (5)	61	55.251	0.119127	67 / 9	24.4045	24.6223	23.2814	23.1909	26.4271	26.5851	23.3802	25.1382
PITA_000029230	6 (4)	100	94.366	0.403319	35 / 14	25.6503	26.0699	27.6337	26.8347	26.7985	27.2567	26.5245	27.3245
PITA_000029921	4 (4)	264	281.57	0.0818947	28 / 26	31.4012	30.9985	30.7172	30.2931	31.2044	31.4392	31.3277	31.4436
PITA_000030113	4 (3)	11	33.502	0.11537	61 / 10	22.9529	22.24	21.0542	20.5519	22.2931	23.1168	23.1256	22.5709
PITA_000030263	4 (2)	12	13.551	0.366332	49 / 16	23.7439	23.6313	22.5647	22.6796	23.8306	23.3875	23.8771	22.9848
PITA_000030491	9 (9)	65	124.16	0.148342	17 / 50	27.3536	26.5489	23.2626	24.6022	23.7314	21.8256	23.0573	25.3244
PITA_000030568	3 (3)	13	35.861	0.038774	73 / 5	23.7328	23.2218	22.2002	23.2037	21.0367	22.8773	21.2561	19.9122
PITA_000030630	3 (3)	36	56.983	0.26687	29 / 17	25.6106	26.2973	21.6442	24.151	24.7918	22.7673	22.4271	21.7417
PITA_000031976	12 (12)	312	323.31	0.0907274	48 / 22	29.5595	29.1327	29.2094	29.3429	29.7858	29.1911	29.9503	30.19
PITA_000031977	10 (1)	67	74.018	0.319088	48 / 16	26.9334	26.4372	26.9409	27.2153	27.1384	26.5328	27.368	27.9206
PITA_000032132	2 (2)	43	13.43	0.0717093	24 / 8	25.8406	26.2835	26.2352	20.7028	27.4011	27.6533	27.9547	27.9722
PITA_000032620	5 (5)	65	85.279	0.36365	60 / 11	24.278	24.6354	25.0708	24.5445	23.8022	24.2863	24.7641	24.6168
PITA_000033081	3 (3)	85	84.786	0.0495153	19 / 23	26.0868	25.6842	25.7781	26.2425	28.0804	28.1652	26.6266	26.1282
PITA_000035916	3 (3)	27	74.017	0.745272	64 / 6	21.4496	22.6152	25.2471	24.3921	21.8171	22.1182	24.2477	24.0682
PITA_000036151	2 (2)	5	48.026	0.152941	50 / 6	23.1738	23.4274	21.4585	22.1842	21.0894	22.0005	20.6128	22.4749
PITA_000036322	2 (2)	35	57.794	0.0048482	14 / 16	24.662	24.8312	24.9754	25.0513	24.2337	22.4345	22.987	22.5429
PITA_000036997	4 (2)	51	148.15	0.165511	36 / 13	27.4399	26.7787	24.8967	25.3749	26.8112	24.667	23.1795	23.3407
PITA_000037727	3 (3)	121	323.31	0.337848	36 / 14	28.2537	28.4017	28.5741	28.9819	28.2203	28.0659	30.1396	30.5127
PITA_000037874	3 (3)	11	21.855	0.00101611	77 / 5	24.0841	24.0835	24.337	24.6318	22.4875	22.984	23.1568	22.1282
PITA_000038257	2 (2)	30	56.508	0.236283	39 / 3	25.1341	24.9819	24.6654	24.7398	26.381	23.5543	26.9461	26.9553
PITA_000040403	8 (8)	53	90.33	0.293489	103 / 8	26.6376	26.0185	23.0011	21.6658	23.5951	22.9329	22.844	22.3365
PITA_000040514	5 (5)	41	150.76	0.0117442	95 / 10	22.2348	22.1816	23.9363	23.4672	24.2129	25.6899	27.5048	27.6133
PITA_000041599	2 (2)	29	25.137	0.163228	44 / 8	22.4201	21.6592	21.5569	22.9133	21.7414	22.2199	27.3601	27.0938
PITA_000042977	4 (4)	8	32.277	0.825565	38 / 11	24.0313	22.517	21.2044	22.5304	22.1715	22.7089	23.1292	22.8365
PITA_000043780	2 (2)	90	218.39	0.105137	28 / 11	28.0304	28.4715	26.6664	28.8251	28.6213	29.4274	28.9837	28.8013
PITA_000044828	4 (4)	17	25.14	0.18671	36 / 12	25.8129	25.2606	22.1953	22.6909	23.1133	23.5376	22.0087	20.7257
PITA_000047715	2 (2)	21	17.526	0.0106649	26 / 9	21.4011	22.9215	22.3001	21.5049	23.9061	24.2496	23.5612	22.9769
PITA_000047803	8 (8)	82	116.27	0.990201	35 / 19	25.703	26.058	27.999	27.2007	27.0632	27.0455	26.0735	26.808
PITA_000048168	7 (2)	38	16.111	0.0399894	36 / 17	22.888	23.0603	23.0093	22.9648	25.1229	26.0431	22.8849	24.8207
PITA_000048208	3 (3)	50	33.202	0.0528604	19 / 35	24.8501	25.1083	24.6002	25.2554	24.8604	24.5008	24.0173	24.1157
PITA_000052133	3 (3)	41	28.377	0.050086	64 / 7	26.1829	25.8476	25.1809	24.7663	25.8624	26.291	26.9363	27.1635
PITA_000052533	3 (3)	16	54.426	0.459564	80 / 5	24.1739	24.0871	21.4844	22.7877	21.0769	22.1991	22.5208	23.9802
PITA_000052585	5 (5)	33	57.222	0.686984	38 / 13	24.5672	24.611	22.7437	23.1491	24.4804	23.9017	22.8567	24.9483
PITA_000053069	3 (3)	32	128.35	0.953413	16 / 20	25.1329	25.0219	20.4897	21.3917	23.5873	22.0436	22.9859	23.7282
PITA_000055371	6 (4)	11	23.588	0.184387	72 / 6	24.5898	22.3748	21.9325	22.8514	21.4038	22.0079	22.5973	21.9545
PITA_000055798	2 (2)	59	24.395	0.00213449	27 / 8	26.2034	26.342	24.9308	24.7826	27.7072	28.1716	27.849	27.4839
PITA_000055799	2 (2)	26	22.949	0.316149	26 / 5	24.3566	24.2609	25.5479	25.8017	25.4905	25.5343	22.5696	21.7035
PITA_000056705	7 (7)	85	140.64	0.293206	59 / 19	25.8948	25.4859	25.2346	25.5251	26.035	25.7178	22.9792	24.0307
PITA_000057066	4 (4)	60	32.321	0.521996	61 / 6	26.6411	26.189	26.4237	25.7511	24.9558	24.9596	26.7703	26.7956
PITA_000058210	8 (4)	42	89.992	0.569488	68 / 13	23.3297	24.3456	23.733	23.7654	24.4302	22.5895	24.173	25.5207
PITA_000058413	3 (3)	33	93.783	0.006076	43 / 11	22.8325	20.6336	23.3916	21.1022	25.5329	24.3849	25.0446	24.7256
PITA_000059534	3 (3)	25	25.74	0.113461	23 / 16	22.5272	21.6219	21.9724	21.2827	24.0183	24.9967	21.0915	23.8004
PITA_000060368	4 (4)	115	46.4	0.688822	37 / 11	26.6874	26.4316	27.348	27.0221	26.1161	26.5642	27.9694	27.6499
PITA_000061271	15 (15)	367	323.31	0.0450485	100 / 22	30.5793	30.5239	31.1202	30.9589	30.4754	30.4092	30.3983	30.4246
PITA_000061399	2 (1)	8	8.9681	0.466889	66 / 4	22.9502	22.7971	22.277	21.3396	23.5252	23.728	22.7296	21.3825
PITA_000061694	7 (7)	77	138.51	0.690425	68 / 14	24.5877	25.0625	25.3947	25.5621	25.0347	24.3635	24.5121	25.9859
PITA_000062133	4 (3)	42	38.039	0.0886484	19 / 22	26.6524	25.6617	25.1147	25.6595	25.055	25.4153	23.9117	22.0793
PITA_000062769	3 (3)	39	34.595	0.0628267	47 / 11	21.6563	22.3325	23.7356	23.8338	24.1279	23.801	24.9809	27.2418
PITA_000093837	8 (8)	71	239.42	0.052263	38 /22	25.0986	23.423	22.9129	23.0194	27.5168	27.3989	23.6477	25.8809
PITA_000084554	5 (4)	46	60.635	0.638516	61 / 10	25.3325	24.4616	23.1511	22.9243	25.7764	25.3293	22.5866	23.9897
PITA_000063378	2 (2)	6	66.838	0.613193	98 / 2	21.7534	21.6822	22.2876	21.5735	23.7095	22.7309	20.366	22.0295
PITA_000063659	4 (3)	239	323.31	0.130673	28 / 22	29.1503	29.7059	29.2547	29.1892	29.4784	29.2753	30.7741	30.5748
PITA_000063931	9 (9)	304	285.24	0.297153	52 / 20	27.7797	28.4649	29.4876	29.4072	28.9718	28.6893	29.8721	29.9776
PITA_000063934	5 (4)	34	69.607	0.787722	96 / 8	22.975	21.5391	25.3394	24.5401	21.7538	24.5362	25.0535	24.3118
PITA_000065156	6 (6)	92	120.22	0.0383825	34 / 14	25.7556	26.1242	27.6366	27.607	27.9175	27.915	28.2271	28.4233
PITA_000066705	4 (2)	9	44.458	0.753289	48 / 11	25.1037	23.3225	21.847	22.8417	23.8807	23.1455	22.3378	22.7553
PITA_000066768	3 (3)	29	24.473	0.468414	25 / 15	24.2606	25.0662	24.3422	23.974	24.6509	25.3353	24.3393	24.3398
PITA_000067354	3 (3)	54	72.694	0.102856	17 / 27	25.0952	25.9484	24.619	25.0484	24.6439	25.1567	22.5886	23.268
PITA_000067434	23 (23)	188	323.31	0.327136	129 / 22	27.644	28.2964	26.499	27.3658	28.5611	26.4225	24.9516	26.3138
PITA_000067560	6 (6)	284	231.24	0.0927009	59 / 17	28.7453	28.5878	28.4972	29.0524	29.1941	29.4857	28.6622	29.2316
PITA_000068089	4 (4)	80	44.436	0.213215	23 / 20	24.4175	24.6791	26.045	25.9072	26.9509	27.5147	24.9094	25.7
PITA_000068663	6 (6)	40	66.341	0.459676	35 / 23	25.4191	25.371	23.0433	23.6604	25.6513	23.3301	21.9938	23.46
PITA_000070350	10 (10)	221	225.37	0.00898829	37 / 31	29.4623	29.3138	28.3653	29.3265	27.1389	28.3922	26.5826	27.4361
PITA_000070616	2 (2)	7	16.373	0.151351	152 / 2	21.98	22.1612	23.2567	23.3123	21.4375	21.6727	22.3106	22.4612
PITA_000070827	3 (2)	34	29.887	0.169616	39 / 6	23.6882	23.0281	22.6449	23.079	25.5388	25.9229	22.95	23.108
PITA_000094670	4 (4)	70	143.76	0.0197596	15281	26.2633	27.2844	28.6029	27.8132	28.5918	29.3809	29.2175	29.4158
PITA_000071343	2 (2)	4	13.47	0.364155	56 / 6	23.8923	23.4773	22.3318	21.4126	22.7922	22.2038	22.1799	21.4977
PITA_000072979	4 (4)	51	158.85	0.000399759	38 / 15	25.9269	26.4002	26.1203	25.2556	27.8406	28.1232	28.7594	28.8911
PITA_000074307	7 (7)	56	100.95	0.506045	75 / 11	21.7948	22.7185	25.1515	26.3182	23.8872	23.5434	25.1987	27.0914
PITA_000075518	2 (2)	40	17.319	0.0690855	17 / 12	28.544	28.8971	25.7173	25.6239	27.2833	21.901	21.7782	24.0188
PITA_000076245	2 (2)	13	53.335	0.200085	56 / 5	24.1354	23.7409	21.3065	23.1466	22.3897	22.0757	22.2865	21.924
PITA_000076475	6 (5)	417	56.369	9.15601e-05	62 / 12	26.7512	26.1965	27.1736	27.2826	29.4692	30.1279	29.7075	29.3112
PITA_000076819	8 (8)	31	198.19	0.127963	36 / 28	27.4931	27.0351	22.113	22.6959	22.9384	21.6742	21.806	22.7068
PITA_000078323	15 (15)	231	302.49	0.0830424	101 / 20	28.8463	28.4287	26.8713	26.6588	26.939	22.7235	24.8271	26.8516
PITA_000078792	2 (2)	55	300.28	0.562672	47 / 8	22.5682	25.2209	27.3178	26.2215	22.5532	23.1433	26.1976	26.0259
PITA_000078927	3 (3)	10	97.636	0.74507	89 / 5	25.4486	24.5735	20.3039	22.4389	22.8542	22.6575	22.6396	23.0399
PITA_000080312	6 (3)	20	85.545	0.773819	67 / 15	22.9907	21.5799	23.2275	23.0739	22.8924	22.5297	21.3292	25.1967
PITA_000082290	9 (8)	170	323.31	0.0295657	29 / 47	28.9861	28.6753	28.0577	28.0629	28.1833	26.9002	25.6553	25.5654
PITA_000082596	4 (3)	47	74.165	0.161405	37 / 13	25.1309	24.8709	24.0245	24.3196	25.4313	23.5598	21.3709	21.9398
PITA_000084523	4 (4)	58	38.601	0.0414577	28 / 18	24.9187	25.4274	26.9197	26.203	26.7569	27.3093	26.8019	27.6904
PITA_000084571	2 (2)	17	93.622	0.15606	41 / 9	25.4265	25.5099	22.0435	26.49	25.9423	21.1125	21.0651	21.38
PITA_000087848	2 (2)	19	29.291	0.0243534	21 / 14	23.3033	23.7138	22.9758	22.2919	23.8703	23.9986	24.5956	23.9326
PITA_000089519	5 (5)	295	316.82	0.79739	35 / 16	31.1396	30.9721	31.3964	31.6418	31.4407	31.2796	31.1024	31.1498
PITA_000090479	3 (3)	21	19.97	0.0214982	66 / 6	22.8959	23.3672	22.8132	22.814	22.8714	21.2884	21.2195	21.255
PITA_000092607	12 (2)	66	72.54	0.750893	65 / 25	25.111	26.0289	25.9163	25.4035	24.8726	26.2759	25.0304	27.0224
PITA_000093525	3 (3)	21	58.005	0.275621	56 / 11	21.6254	21.9066	25.7948	24.5201	21.8528	21.4889	23.8939	20.7852
PITA_000095139	2 (2)	204	303.62	0.0249527	28 / 16	26.5057	26.4887	26.2927	25.0382	27.0676	27.1945	26.985	27.8281
PITA_000095753	1 (1)	11	6.3917	0.390389	16 / 7	23.692	24.2082	21.8788	21.38	21.494	23.439	21.8417	21.2611
PITA_000096460	6 (6)	138	232.88	0.0264778	30 / 23	31.6032	31.3123	27.6492	27.7896	27.7416	25.3509	22.7742	25.1414
